# Supplementary material for: Rapid detection and subtyping of European swine influenza viruses in porcine clinical samples by haemagglutinin‐ and neuraminidase‐specific tetra‐ and triplex real‐time RT‐PCRs
Source: Influenza Other Respir Viruses. 2016 Aug 9;10(6):504–17. doi: 10.1111/irv.12407 (PMC5059951; doi:10.1111/irv.12407)
Supplement: Supplementary file 6 [file IRV-10-504-s006.xlsx]

## Sheet: Supplemental Table 1
Supplemental Table 1
Sample identification			RTqPCRs (Ct-values)								RT-PCR/sequencing		Diagnosis
Sample	Pathogen	Strain/Isolate	M1.2	H1pdm	H1av	H1hu	H3	N1all	N1pdm	N2	panHA-SIV	panNA	for IAV
AR3850	PCV-1 (Porcines Circovirus Typ 1)	113/928	neg	neg	neg	neg	neg	neg	neg	neg	neg	neg	neg
AR3851	PCV-2 (Porcines Circovirus Typ 2)	WR 2009	neg	neg	neg	neg	neg	neg	neg	neg	neg	neg	neg
AR3852	PEDV (Porcine Epidemic Diarrhea Coronavirus)	V215/78	neg	neg	neg	neg	neg	neg	neg	neg	neg	neg	neg
AR3853	TEGV (Transmissible Gastroenteritis Coronavirus)	Toyama/Spey/3	neg	neg	neg	neg	neg	neg	neg	neg	neg	neg	neg
AR3854	PRRSV (Porcine Reproductive and Respiratory Syndrome Virus)	Cobbelsdorf	neg	neg	neg	neg	neg	neg	neg	neg	neg	neg	neg
AR3860	Mycoplasma hyorhinis	M. hr Bakum 1	neg	neg	neg	neg	neg	neg	neg	neg	neg	neg	neg
AR3861	Mycoplasma hyorhinis	M. hr Bakum 2	neg	neg	neg	neg	neg	neg	neg	neg	neg	neg	neg
AR3862	Mycoplasma hyopneumonia	M. hp Bakum 1	neg	neg	neg	neg	neg	neg	neg	neg	neg	neg	neg
AR3863	Mycoplasma hyopneumonia	M. hp Bakum 2	neg	neg	neg	neg	neg	neg	neg	neg	neg	neg	neg
